# Supplementary material for: Transcriptome Analysis of “Candidatus Liberibacter solanacearum” in Its Psyllid Vector, Bactericera cockerelli
Source: PLoS One. 2014 Jul 3;9(7):e100955. doi: 10.1371/journal.pone.0100955 (PMC4081026; doi:10.1371/journal.pone.0100955)
Supplement: Table S1 — Complete list of expression values for Lso annotated genes. (XLSX) [file pone.0100955.s003.xlsx]

## Sheet: Sheet1
Feature ID	Expression values	Gene length	Total gene reads	RPKM	Chromosome	Chromosome region start	Chromosome region end
CKC_00005	114.929	477	33	114.929	Lso	1	1258278
CKC_02945	128.494	1086	84	128.494	Lso	629010	630095
CKC_00010	98.2707	1065	63	98.2707	Lso	477	1541
thiQ	32.9892	705	14	32.9892	Lso	1954	2658
thiP	51.7521	1605	50	51.7521	Lso	2651	4255
CKC_00025	150.871	1002	91	150.871	Lso	4228	5229
CKC_00030	655.586	261	103	655.586	Lso	5582	5842
CKC_00035	25.6068	519	8	25.6068	Lso	6894	7412
CKC_00040	76.9094	324	15	76.9094	Lso	7444	7767
CKC_00045	205.678	210	26	205.678	Lso	8319	8528
CKC_00050	2705.09	261	425	2705.09	Lso	8982	9242
CKC_00055	120.574	744	54	120.574	Lso	9559	10302
CKC_00060	89.7133	1074	58	89.7133	Lso	10538	11611
CKC_00065	59.1381	618	22	59.1381	Lso	11608	12225
CKC_00070	5.95427	279	1	5.95427	Lso	12711	12989
CKC_00075	78.2469	552	26	78.2469	Lso	13000	13551
CKC_00080	186.495	579	65	186.495	Lso	13669	14247
CKC_00085	28.7661	1386	24	28.7661	Lso	14777	16162
CKC_00090	418.86	936	236	418.86	Lso	16427	17362
CKC_00095	211.7	1797	229	211.7	Lso	17536	19332
CKC_00100	442.047	699	186	442.047	Lso	19502	20200
CKC_00105	84.881	822	42	84.881	Lso	20238	21059
CKC_00110	61.5275	567	21	61.5275	Lso	21254	21820
CKC_00115	57.0656	786	27	57.0656	Lso	21870	22655
CKC_00120	96.4014	741	43	96.4014	Lso	22752	23492
CKC_00125	62.4851	771	29	62.4851	Lso	23591	24361
CKC_00130	330.119	312	62	330.119	Lso	24645	24956
CKC_00135	135.553	576	47	135.553	Lso	25171	25746
CKC_00140	70.5757	306	13	70.5757	Lso	25834	26139
CKC_00145	0	192	0	0	Lso	26449	26640
CKC_00150	38.1895	957	22	38.1895	Lso	26808	27764
CKC_00155	219.409	954	126	219.409	Lso	27819	28772
CKC_00160	38.9963	639	15	38.9963	Lso	28901	29539
CKC_00165	115.901	258	18	115.901	Lso	29847	30104
CKC_00170	54.9676	816	27	54.9676	Lso	30237	31052
CKC_00175	769.709	300	139	769.709	Lso	31441	31740
CKC_00180	48.8601	102	3	48.8601	Lso	31783	31884
CKC_00185	0	102	0	0	Lso	32234	32335
CKC_00190	50.3407	165	5	50.3407	Lso	32512	32676
CKC_00195	103.828	144	9	103.828	Lso	32776	32919
CKC_00200	54.467	366	12	54.467	Lso	33245	33610
CKC_00205	110.75	135	9	110.75	Lso	33724	33858
CKC_00210	253.974	798	122	253.974	Lso	34745	35542
CKC_00215	51.849	801	25	51.849	Lso	35586	36386
CKC_00220	43.1492	693	18	43.1492	Lso	36523	37215
CKC_00225	34.3705	870	18	34.3705	Lso	37302	38171
CKC_00230	56.7623	1317	45	56.7623	Lso	38285	39601
CKC_00235	70.7124	1668	71	70.7124	Lso	39627	41294
CKC_00240	4291.54	696	1798	4291.54	Lso	41577	42272
CKC_00245	53.9365	1848	60	53.9365	Lso	42903	44750
CKC_00250	99.1787	603	36	99.1787	Lso	44832	45434
CKC_00255	180.065	1716	186	180.065	Lso	45599	47314
CKC_00260	156.056	330	31	156.056	Lso	48090	48419
CKC_00265	380.947	846	194	380.947	Lso	48448	49293
CKC_t05997	0	74	0	0	Lso	49406	49479
CKC_t05999	0	85	0	0	Lso	49500	49584
CKC_00270	36.7939	903	20	36.7939	Lso	49739	50641
CKC_00275	35.7256	1209	26	35.7256	Lso	50821	52029
CKC_00280	71.7148	1830	79	71.7148	Lso	52058	53887
CKC_00285	56.5498	2262	77	56.5498	Lso	54378	56639
CKC_00290	72.2994	1011	44	72.2994	Lso	56890	57900
CKC_00295	95.7326	885	51	95.7326	Lso	58211	59095
CKC_00300	61.7079	1023	38	61.7079	Lso	59361	60383
CKC_00305	154.534	903	84	154.534	Lso	60515	61417
CKC_00310	81.7911	1503	74	81.7911	Lso	61491	62993
CKC_00315	121.492	1299	95	121.492	Lso	63054	64352
CKC_t06001	0	87	0	0	Lso	64692	64778
CKC_00320	247.419	423	63	247.419	Lso	65183	65605
CKC_00325	305.079	1443	265	305.079	Lso	65644	67086
CKC_00330	287.198	885	153	287.198	Lso	67119	68003
CKC_00335	459.285	1530	423	459.285	Lso	68025	69554
CKC_00340	935.745	561	316	935.745	Lso	69554	70114
CKC_00345	0	252	0	0	Lso	70535	70786
CKC_00350	103.922	2190	137	103.922	Lso	70833	73022
rirA	294.059	435	77	294.059	Lso	73349	73783
CKC_00360	6164.82	474	1759	6164.82	Lso	73961	74434
CKC_00365	65.4677	1218	48	65.4677	Lso	74747	75964
CKC_00370	78.9501	1515	72	78.9501	Lso	75973	77487
CKC_00375	162.49	777	76	162.49	Lso	77545	78321
CKC_00380	65.4769	888	35	65.4769	Lso	78486	79373
CKC_00385	669.365	273	110	669.365	Lso	79564	79836
dnaA (Lso 80519..82043)	122.086	1524	112	122.086	Lso	80520	82043
CKC_00395	86.6979	1188	62	86.6979	Lso	82418	83605
CKC_00400	76.6347	672	31	76.6347	Lso	83602	84273
CKC_00405	143.401	753	65	143.401	Lso	84261	85013
CKC_00410	65.8733	807	32	65.8733	Lso	85210	86016
CKC_00415	55.3748	1290	43	55.3748	Lso	86204	87493
CKC_00420	62.1752	855	32	62.1752	Lso	87635	88489
CKC_00425	23.5637	141	2	23.5637	Lso	88929	89069
CKC_00430	75.3097	750	34	75.3097	Lso	89070	89819
CKC_00435	41.6613	957	24	41.6613	Lso	89806	90762
CKC_00440	93.4595	1422	80	93.4595	Lso	91138	92559
CKC_00445	68.073	1269	52	68.073	Lso	92737	94005
CKC_00450	0	147	0	0	Lso	94192	94338
CKC_00455	11.2095	741	5	11.2095	Lso	94691	95431
CKC_00460	184.583	513	57	184.583	Lso	95428	95940
CKC_00465	46.1456	720	20	46.1456	Lso	95967	96686
CKC_00470	64.7658	513	20	64.7658	Lso	96701	97213
CKC_00475	184.084	1110	123	184.084	Lso	97210	98319
CKC_00480	262.107	450	71	262.107	Lso	98316	98765
CKC_00485	326.353	789	155	326.353	Lso	98788	99576
CKC_00490	276.874	324	54	276.874	Lso	99596	99919
CKC_00495	237.906	405	58	237.906	Lso	99922	100326
CKC_00500	460.453	552	153	460.453	Lso	100331	100882
fliI	65.2192	1350	53	65.2192	Lso	101329	102678
CKC_00510	192.904	732	85	192.904	Lso	102724	103455
CKC_00515	100.124	813	49	100.124	Lso	103684	104496
CKC_00520	50.3407	957	29	50.3407	Lso	104500	105456
CKC_00525	32.3356	411	8	32.3356	Lso	105495	105905
fliG	50.4841	1053	32	50.4841	Lso	105995	107047
CKC_00535	95.151	1065	61	95.151	Lso	107098	108162
CKC_00540	119.666	708	51	119.666	Lso	108193	108900
CKC_00545	365.429	741	163	365.429	Lso	108944	109684
CKC_00550	217.156	1683	220	217.156	Lso	110063	111745
CKC_00555	140.167	960	81	140.167	Lso	112179	113138
CKC_00560	934.694	423	238	934.694	Lso	113293	113715
CKC_00565	34.0292	1074	22	34.0292	Lso	114232	115305
CKC_00570	103.149	306	19	103.149	Lso	115559	115864
CKC_00575	191.725	1473	170	191.725	Lso	115956	117428
CKC_00580	92.1063	1497	83	92.1063	Lso	117859	119355
CKC_00585	72.7931	639	28	72.7931	Lso	119828	120466
CKC_00590	115.565	690	48	115.565	Lso	120613	121302
CKC_00595	106.406	765	49	106.406	Lso	121356	122120
CKC_00600	87.9786	1284	68	87.9786	Lso	122143	123426
CKC_00605	64.1537	1476	57	64.1537	Lso	123423	124898
CKC_00610	163.324	1068	105	163.324	Lso	124942	126009
CKC_t06003	0	77	0	0	Lso	126590	126666
CKC_00615	51.0738	618	19	51.0738	Lso	126693	127310
CKC_00620	147.199	948	84	147.199	Lso	127307	128254
CKC_00625	148.939	870	78	148.939	Lso	128473	129342
CKC_00630	82.7026	1386	69	82.7026	Lso	129621	131006
CKC_00635	437.964	330	87	437.964	Lso	131389	131718
CKC_00640	110.17	573	38	110.17	Lso	131836	132408
CKC_00645	65.1468	714	28	65.1468	Lso	132405	133118
CKC_00650	204.646	414	51	204.646	Lso	133291	133704
CKC_00655	67.7581	1422	58	67.7581	Lso	133981	135402
CKC_00660	44.5971	894	24	44.5971	Lso	135407	136300
CKC_00665	94.5985	720	41	94.5985	Lso	136473	137192
CKC_00670	75.511	792	36	75.511	Lso	137257	138048
CKC_00675	3182.38	498	954	3182.38	Lso	138177	138674
CKC_00680	181.698	960	105	181.698	Lso	138907	139866
CKC_00685	159.897	987	95	159.897	Lso	139885	140871
CKC_00690	199.304	1467	176	199.304	Lso	140881	142347
CKC_00695	151.983	1257	115	151.983	Lso	142373	143629
CKC_00700	253.493	675	103	253.493	Lso	143661	144335
CKC_00705	340.226	1416	290	340.226	Lso	144332	145747
CKC_00710	264.476	804	128	264.476	Lso	145744	146547
CKC_00715	105.181	537	34	105.181	Lso	146650	147186
CKC_00720	0	135	0	0	Lso	147998	148132
CKC_00725	0	102	0	0	Lso	148223	148324
CKC_00730	245.101	183	27	245.101	Lso	148379	148561
CKC_00735	323.729	195	38	323.729	Lso	148814	149008
CKC_00740	0	108	0	0	Lso	149260	149367
CKC_00745	0	168	0	0	Lso	149619	149786
CKC_00750	201.363	99	12	201.363	Lso	149876	149974
CKC_00755	379.865	621	142	379.865	Lso	150543	151163
CKC_00760	127.788	195	15	127.788	Lso	151253	151447
CKC_00765	189.571	666	76	189.571	Lso	151461	152126
CKC_00770	63.1995	1104	42	63.1995	Lso	152501	153604
CKC_00775	54.7076	1245	41	54.7076	Lso	153685	154929
CKC_00780	59.4059	783	28	59.4059	Lso	155100	155882
CKC_00785	81.3042	756	37	81.3042	Lso	156381	157136
CKC_00790	53.245	468	15	53.245	Lso	157161	157628
CKC_00795	79.473	648	31	79.473	Lso	157705	158352
CKC_00800	2577.92	888	1378	2577.92	Lso	158590	159477
CKC_00805	600.764	318	115	600.764	Lso	159515	159832
CKC_00810	324.145	492	96	324.145	Lso	160127	160618
CKC_00815	66.7166	2739	110	66.7166	Lso	160769	163507
CKC_00820	97.5013	2232	131	97.5013	Lso	163836	166067
CKC_00825	61.4525	2460	91	61.4525	Lso	166822	169281
CKC_00830	63.9539	1065	41	63.9539	Lso	169409	170473
CKC_00835	63.4062	786	30	63.4062	Lso	170470	171255
CKC_00840	63.4324	969	37	63.4324	Lso	171502	172470
CKC_00845	50.5321	789	24	50.5321	Lso	172642	173430
glyQ (Lso 173661..174588)	60.9302	927	34	60.9302	Lso	173662	174588
CKC_00855	91.866	651	36	91.866	Lso	174705	175355
CKC_t06005	0	77	0	0	Lso	175408	175484
CKC_00860	70.1414	450	19	70.1414	Lso	175568	176017
CKC_00865	46.1456	396	11	46.1456	Lso	176085	176480
CKC_00870	55.723	477	16	55.723	Lso	176477	176953
CKC_00875	6.43893	258	1	6.43893	Lso	176950	177207
CKC_00880	46.4301	2433	68	46.4301	Lso	177204	179636
CKC_00885	35.5618	981	21	35.5618	Lso	179700	180680
CKC_00890	10.1049	1644	10	10.1049	Lso	180904	182547
CKC_00895	46.8556	390	11	46.8556	Lso	182571	182960
CKC_00900	44.5971	447	12	44.5971	Lso	182961	183407
CKC_00905	38.8299	984	23	38.8299	Lso	183410	184393
CKC_00910	22.4101	2298	31	22.4101	Lso	184429	186726
CKC_00915	31.0249	1767	33	31.0249	Lso	186726	188492
CKC_00920	86.423	519	27	86.423	Lso	188494	189012
CKC_00925	46.6822	1032	29	46.6822	Lso	189018	190049
CKC_00930	18.1557	183	2	18.1557	Lso	190073	190255
CKC_00935	5.27379	315	1	5.27379	Lso	190254	190568
CKC_00940	10.9554	1668	11	10.9554	Lso	191100	192767
CKC_00945	34.002	342	7	34.002	Lso	192764	193105
CKC_00950	21.7156	1530	20	21.7156	Lso	193098	194627
CKC_00955	214.457	519	67	214.457	Lso	194836	195354
CKC_00960	94.1942	582	33	94.1942	Lso	196506	197087
CKC_00965	0	360	0	0	Lso	197251	197610
CKC_00970	20.4012	570	7	20.4012	Lso	197629	198198
CKC_00975	55.3748	240	8	55.3748	Lso	198282	198521
CKC_00980	31.5826	789	15	31.5826	Lso	198615	199403
CKC_00985	6.51468	255	1	6.51468	Lso	199423	199677
CKC_00990	0	93	0	0	Lso	199680	199772
CKC_00995	9.54737	174	1	9.54737	Lso	199772	199945
CKC_01000	9.07783	183	1	9.07783	Lso	199945	200127
CKC_01005	81.4335	102	5	81.4335	Lso	200120	200221
CKC_01010	67.4305	813	33	67.4305	Lso	200227	201039
CKC_01015	93.3521	1566	88	93.3521	Lso	201067	202632
CKC_01020	785.381	459	217	785.381	Lso	202720	203178
CKC_01025	27.4053	2061	34	27.4053	Lso	203229	205289
CKC_01030	0	207	0	0	Lso	205405	205611
CKC_01035	0	96	0	0	Lso	205612	205707
CKC_01040	36.9165	630	14	36.9165	Lso	205694	206323
CKC_01045	22.7567	219	3	22.7567	Lso	206320	206538
CKC_01050	37.9279	219	5	37.9279	Lso	206797	207015
CKC_01055	12.8779	387	3	12.8779	Lso	207070	207456
CKC_01060	0	219	0	0	Lso	207551	207769
CKC_01065	7.11758	1167	5	7.11758	Lso	208009	209175
CKC_01070	25.9569	192	3	25.9569	Lso	209225	209416
CKC_01075	0	792	0	0	Lso	209452	210243
CKC_01080	2.57557	645	1	2.57557	Lso	210259	210903
CKC_01085	0	2022	0	0	Lso	210907	212928
CKC_01090	0	306	0	0	Lso	212925	213230
CKC_01095	0	1371	0	0	Lso	213218	214588
CKC_01100	12.9785	384	3	12.9785	Lso	214591	214974
CKC_01105	3.81895	435	1	3.81895	Lso	214976	215410
CKC_01110	0	99	0	0	Lso	215424	215522
CKC_01115	0	174	0	0	Lso	215524	215697
CKC_01120	7.3833	900	4	7.3833	Lso	215823	216722
CKC_01125	63.8276	963	37	63.8276	Lso	217692	218654
CKC_01130	39.5534	1428	34	39.5534	Lso	218675	220102
CKC_01135	76.7571	606	28	76.7571	Lso	220170	220775
CKC_01140	82.8034	321	16	82.8034	Lso	220956	221276
CKC_01145	76.5046	456	21	76.5046	Lso	221344	221799
CKC_01150	101.926	1092	67	101.926	Lso	221804	222895
CKC_01155	46.6641	534	15	46.6641	Lso	223385	223918
CKC_01160	52.948	753	24	52.948	Lso	224086	224838
CKC_01165	57.4366	1128	39	57.4366	Lso	224874	226001
lpxB	73.4563	1176	52	73.4563	Lso	226121	227296
CKC_01175	206.183	846	105	206.183	Lso	227293	228138
CKC_01180	226.44	807	110	226.44	Lso	228155	228961
CKC_01185	264.836	483	77	264.836	Lso	228948	229430
lpxD	184.04	1020	113	184.04	Lso	229423	230442
CKC_01195	142.535	2331	200	142.535	Lso	230524	232854
CKC_01200	66.6401	1047	42	66.6401	Lso	232945	233991
CKC_01205	109.103	807	53	109.103	Lso	234056	234862
CKC_01210	127.09	732	56	127.09	Lso	234863	235594
CKC_01215	171.751	561	58	171.751	Lso	235635	236195
CKC_01220	234.716	729	103	234.716	Lso	236241	236969
CKC_01225	282.411	900	153	282.411	Lso	237065	237964
CKC_01230	362.8	870	190	362.8	Lso	237998	238867
CKC_01235	235.343	480	68	235.343	Lso	239293	239772
CKC_01240	216.097	861	112	216.097	Lso	239865	240725
CKC_01245	417.58	1098	276	417.58	Lso	240827	241924
CKC_01250	16.2867	204	2	16.2867	Lso	242487	242690
CKC_01255	69.8905	309	13	69.8905	Lso	242732	243040
CKC_01260	16.9515	294	3	16.9515	Lso	243023	243316
CKC_01265	22.3736	297	4	22.3736	Lso	243381	243677
CKC_01270	42.596	117	3	42.596	Lso	243581	243697
CKC_01275	261.492	432	68	261.492	Lso	243977	244408
CKC_01280	419.266	2100	530	419.266	Lso	245051	247150
CKC_01285	295.332	270	48	295.332	Lso	247349	247618
CKC_01290	129.069	399	31	129.069	Lso	247781	248179
CKC_01295	254.007	2688	411	254.007	Lso	248225	250912
CKC_01300	294.92	1611	286	294.92	Lso	251176	252786
CKC_01305	310.928	561	105	310.928	Lso	252824	253384
CKC_01310	68.1535	390	16	68.1535	Lso	253629	254018
CKC_01315	57.0339	1602	55	57.0339	Lso	254429	256030
CKC_01320	101.763	1257	77	101.763	Lso	256027	257283
CKC_01325	89.4515	1560	84	89.4515	Lso	257575	259134
CKC_01330	45.2357	1065	29	45.2357	Lso	259208	260272
CKC_01335	62.8862	951	36	62.8862	Lso	260540	261490
CKC_01340	83.6597	417	21	83.6597	Lso	261520	261936
CKC_01345	80.6088	948	46	80.6088	Lso	262008	262955
CKC_01350	93.1787	624	35	93.1787	Lso	263039	263662
CKC_01355	71.1671	2451	105	71.1671	Lso	263750	266200
CKC_01360	212.318	579	74	212.318	Lso	266546	267124
CKC_01365	52.1466	669	21	52.1466	Lso	267204	267872
CKC_01370	165.117	2475	246	165.117	Lso	268162	270636
CKC_01375	84.1955	513	26	84.1955	Lso	270626	271138
CKC_01380	12.7298	261	2	12.7298	Lso	271140	271400
CKC_01385	0	342	0	0	Lso	271844	272185
CKC_01390	64.8199	897	35	64.8199	Lso	272193	273089
CKC_01395	93.6791	798	45	93.6791	Lso	273104	273901
gidB	34.4137	531	11	34.4137	Lso	273921	274451
CKC_01405	53.0748	1878	60	53.0748	Lso	274584	276461
CKC_01410	60.2718	1323	48	60.2718	Lso	276487	277809
CKC_01415	117.541	1272	90	117.541	Lso	277858	279129
CKC_01420	71.1519	537	23	71.1519	Lso	279314	279850
CKC_01425	84.5782	1041	53	84.5782	Lso	279850	280890
CKC_01430	180.036	609	66	180.036	Lso	281334	281942
CKC_01435	217.224	2409	315	217.224	Lso	282059	284467
CKC_01440	0	96	0	0	Lso	284457	284552
CKC_01445	303.129	696	127	303.129	Lso	284552	285247
CKC_01450	72.6226	183	8	72.6226	Lso	285626	285808
CKC_01455	61.0252	735	27	61.0252	Lso	285989	286723
CKC_01460	35.4617	609	13	35.4617	Lso	286701	287309
CKC_01465	208.63	852	107	208.63	Lso	287628	288479
CKC_01470	63.1015	1290	49	63.1015	Lso	288534	289823
CKC_01475	169.201	324	33	169.201	Lso	289890	290213
CKC_01480	44.1121	3540	94	44.1121	Lso	290274	293813
CKC_01485	34.247	3153	65	34.247	Lso	293800	296952
CKC_01490	38.8595	513	12	38.8595	Lso	296967	297479
CKC_01495	96.3646	2379	138	96.3646	Lso	297488	299866
CKC_01500	197.921	1536	183	197.921	Lso	300663	302198
CKC_01505	68.9973	939	39	68.9973	Lso	302377	303315
CKC_01510	166.124	570	57	166.124	Lso	303778	304347
CKC_01515	187.111	1314	148	187.111	Lso	304360	305673
CKC_r06093	472.282	1509	429	472.282	Lso	305984	307492
CKC_t06007	0	77	0	0	Lso	307666	307742
CKC_t06009	0	76	0	0	Lso	307756	307831
CKC_06100	1912.66	2676	3081	1912.66	Lso	308101	310776
CKC_r06087	43.3368	115	3	43.3368	Lso	310959	311073
CKC_t06011	0	77	0	0	Lso	311130	311206
CKC_01520	158.214	987	94	158.214	Lso	311844	312830
CKC_01525	120.153	1272	92	120.153	Lso	312834	314105
bioD	119.03	642	46	119.03	Lso	314098	314739
CKC_01535	97.1233	1146	67	97.1233	Lso	314736	315881
CKC_01540	106.037	987	63	106.037	Lso	315878	316864
CKC_01545	75.5969	879	40	75.5969	Lso	317259	318137
CKC_01550	86.0748	579	30	86.0748	Lso	318252	318830
CKC_01555	83.2056	1737	87	83.2056	Lso	318945	320681
CKC_01560	189.746	429	49	189.746	Lso	320681	321109
CKC_01565	147.666	135	12	147.666	Lso	321131	321265
CKC_01570	149.497	1089	98	149.497	Lso	321750	322838
CKC_01575	48.2196	1068	31	48.2196	Lso	322950	324017
CKC_01580	141.656	516	44	141.656	Lso	324211	324726
CKC_01585	128.16	687	53	128.16	Lso	324819	325505
CKC_01590	415.311	372	93	415.311	Lso	325872	326243
CKC_01595	731.738	168	74	731.738	Lso	326700	326867
CKC_01600	186.261	990	111	186.261	Lso	327186	328175
CKC_01605	227.432	2016	276	227.432	Lso	328268	330283
CKC_01610	192.493	630	73	192.493	Lso	330285	330914
CKC_01615	290.717	360	63	290.717	Lso	330939	331298
CKC_01620	964.444	360	209	964.444	Lso	331732	332091
CKC_01625	386.744	189	44	386.744	Lso	332267	332455
CKC_t06013	0	77	0	0	Lso	332571	332647
CKC_01630	68.7885	2898	120	68.7885	Lso	333043	335940
CKC_01635	19.3168	258	3	19.3168	Lso	336004	336261
CKC_01640	23.4639	354	5	23.4639	Lso	336427	336780
CKC_01645	84.2975	1143	58	84.2975	Lso	336928	338070
CKC_01650	1590.05	630	603	1590.05	Lso	339169	339798
CKC_01655	922.913	333	185	922.913	Lso	339851	340183
CKC_01660	257.604	819	127	257.604	Lso	340190	341008
CKC_01665	209.971	807	102	209.971	Lso	341079	341885
CKC_01670	121.492	1299	95	121.492	Lso	341872	343170
CKC_01675	65.9223	126	5	65.9223	Lso	344148	344273
CKC_01680	63.894	1404	54	63.894	Lso	344475	345878
CKC_01685	135.505	1275	104	135.505	Lso	345875	347149
CKC_01690	144.24	2004	174	144.24	Lso	347313	349316
CKC_01695	54.1257	798	26	54.1257	Lso	349561	350358
CKC_01700	164.628	1221	121	164.628	Lso	350364	351584
CKC_01705	217.658	519	68	217.658	Lso	351628	352146
CKC_01710	0	126	0	0	Lso	352328	352453
CKC_t06015	0	76	0	0	Lso	352528	352603
CKC_01715	265.24	357	57	265.24	Lso	352746	353102
CKC_01720	68.6557	1476	61	68.6557	Lso	353164	354639
CKC_01725	54.5948	639	21	54.5948	Lso	354649	355287
CKC_01730	485.609	1731	506	485.609	Lso	355422	357152
CKC_t06017	0	90	0	0	Lso	357242	357331
CKC_01735	40.2018	1281	31	40.2018	Lso	357790	359070
CKC_01740	161.199	1113	108	161.199	Lso	359347	360459
CKC_01745	154.067	744	69	154.067	Lso	360618	361361
CKC_01750	2304.44	780	1082	2304.44	Lso	361728	362507
CKC_01755	205.96	2694	334	205.96	Lso	363147	365840
CKC_01760	63.3849	2385	91	63.3849	Lso	366071	368455
CKC_01765	221.499	1395	186	221.499	Lso	369269	370663
CKC_01770	344.444	1008	209	344.444	Lso	370995	372002
CKC_01775	135.361	540	44	135.361	Lso	372640	373179
CKC_01780	77.7897	2883	135	77.7897	Lso	373328	376210
CKC_01785	89.3141	651	35	89.3141	Lso	376391	377041
CKC_01790	233.365	420	59	233.365	Lso	377811	378230
CKC_01795	142.754	1443	124	142.754	Lso	378241	379683
CKC_01800	135.427	1104	90	135.427	Lso	379723	380826
CKC_01805	142.79	477	41	142.79	Lso	380798	381274
CKC_01810	122.843	3489	258	122.843	Lso	381438	384926
CKC_01815	180.188	756	82	180.188	Lso	385291	386046
CKC_01820	1015.2	234	143	1015.2	Lso	386325	386558
CKC_01825	261.026	891	140	261.026	Lso	386583	387473
CKC_01830	9.07783	183	1	9.07783	Lso	387953	388135
CKC_01835	37.1774	849	19	37.1774	Lso	388128	388976
CKC_01840	42.3454	1020	26	42.3454	Lso	389267	390286
CKC_01845	81.4335	918	45	81.4335	Lso	390473	391390
CKC_01850	125.085	1182	89	125.085	Lso	391452	392633
CKC_01855	244.75	543	80	244.75	Lso	392937	393479
CKC_01860	214.541	573	74	214.541	Lso	393673	394245
CKC_01865	80.6428	618	30	80.6428	Lso	394261	394878
CKC_01870	177.731	1374	147	177.731	Lso	395127	396500
CKC_01875	68.0041	171	7	68.0041	Lso	396490	396660
CKC_01880	0	93	0	0	Lso	396657	396749
CKC_01885	351.157	492	104	351.157	Lso	396786	397277
CKC_01890	273.413	960	158	273.413	Lso	397296	398255
CKC_01895	148.515	1566	140	148.515	Lso	398334	399899
CKC_01900	777.522	438	205	777.522	Lso	400178	400615
CKC_01905	360.673	1239	269	360.673	Lso	400707	401945
trmB	64.1682	699	27	64.1682	Lso	401953	402651
CKC_01915	37.4154	222	5	37.4154	Lso	402946	403167
CKC_01920	76.464	1347	62	76.464	Lso	403611	404957
CKC_01925	255.576	663	102	255.576	Lso	405040	405702
CKC_01930	151.147	1209	110	151.147	Lso	406166	407374
CKC_01935	187.664	1797	203	187.664	Lso	407616	409412
CKC_01940	308.599	576	107	308.599	Lso	409665	410240
CKC_01945	902.403	567	308	902.403	Lso	410615	411181
CKC_01950	112.71	339	23	112.71	Lso	411475	411813
CKC_01955	74.1154	1569	70	74.1154	Lso	412260	413828
CKC_01960	105.223	1563	99	105.223	Lso	413988	415550
CKC_01965	69.3042	2421	101	69.3042	Lso	415708	418128
CKC_01970	138.437	612	51	138.437	Lso	418190	418801
CKC_t06019	0	77	0	0	Lso	419017	419093
CKC_01975	93.2627	285	16	93.2627	Lso	419596	419880
CKC_01980	166.91	846	85	166.91	Lso	420072	420917
CKC_01985	61.5275	1107	41	61.5275	Lso	420908	422014
CKC_01990	142.443	933	80	142.443	Lso	422320	423252
CKC_01995	8.51919	195	1	8.51919	Lso	423367	423561
CKC_02000	58.2892	171	6	58.2892	Lso	423938	424108
CKC_02005	52.3815	1332	42	52.3815	Lso	424385	425716
CKC_02010	125.571	1614	122	125.571	Lso	426004	427617
CKC_02015	85.1919	624	32	85.1919	Lso	427654	428277
CKC_02020	109.145	4764	313	109.145	Lso	428551	433314
CKC_02025	60.8771	1419	52	60.8771	Lso	433553	434971
CKC_t06021	0	88	0	0	Lso	435124	435211
CKC_02030	88.5996	750	40	88.5996	Lso	435493	436242
CKC_02035	62.4225	825	31	62.4225	Lso	436314	437138
CKC_02040	89.1942	447	24	89.1942	Lso	437152	437598
CKC_02045	113.095	1983	135	113.095	Lso	438227	440209
CKC_02050	197.293	1002	119	197.293	Lso	440262	441263
CKC_02055	139.093	1266	106	139.093	Lso	441375	442640
CKC_02060	239.414	1020	147	239.414	Lso	442696	443715
CKC_02065	145.723	513	45	145.723	Lso	443892	444404
CKC_t06023	0	77	0	0	Lso	444613	444689
CKC_02070	7.91068	210	1	7.91068	Lso	444737	444946
CKC_02075	41.4701	681	17	41.4701	Lso	444923	445603
CKC_02080	60.0449	996	36	60.0449	Lso	445817	446812
CKC_02085	225.15	273	37	225.15	Lso	447023	447295
CKC_02090	186.357	312	35	186.357	Lso	447338	447649
CKC_t06025	0	88	0	0	Lso	447892	447979
CKC_02095	33.0596	201	4	33.0596	Lso	448027	448227
CKC_02100	267.525	1155	186	267.525	Lso	448515	449669
CKC_02105	672.04	1938	784	672.04	Lso	449756	451693
CKC_02110	158.214	630	60	158.214	Lso	452063	452692
CKC_t06027	0	75	0	0	Lso	452816	452890
CKC_02115	145.454	1302	114	145.454	Lso	453020	454321
CKC_02120	79.5438	543	26	79.5438	Lso	454783	455325
CKC_t06029	0	77	0	0	Lso	455553	455629
CKC_02125	127.362	900	69	127.362	Lso	455988	456887
CKC_02130	116.578	798	56	116.578	Lso	457144	457941
CKC_02135	73.0065	1206	53	73.0065	Lso	457961	459166
CKC_02140	267.942	186	30	267.942	Lso	459528	459713
CKC_02145	78.5964	930	44	78.5964	Lso	460250	461179
CKC_02150	76.1075	633	29	76.1075	Lso	461501	462133
CKC_02155	47.6736	453	13	47.6736	Lso	462236	462688
CKC_02160	75.8943	1182	54	75.8943	Lso	462789	463970
CKC_02165	162.867	561	55	162.867	Lso	463975	464535
CKC_02170	142.696	780	67	142.696	Lso	464987	465766
CKC_02175	146.776	249	22	146.776	Lso	465833	466081
CKC_02180	76.5955	1323	61	76.5955	Lso	466203	467525
CKC_02185	20.8659	1035	13	20.8659	Lso	467603	468637
CKC_02190	7.48308	222	1	7.48308	Lso	468634	468855
CKC_02195	49.7544	1803	54	49.7544	Lso	468905	470707
CKC_02200	29.2472	852	15	29.2472	Lso	470850	471701
CKC_02205	50.1935	1026	31	50.1935	Lso	471701	472726
CKC_02210	103.39	948	59	103.39	Lso	472741	473688
CKC_02215	58.2514	2310	81	58.2514	Lso	473796	476105
CKC_02220	34.3943	966	20	34.3943	Lso	476098	477063
CKC_02225	44.8458	852	23	44.8458	Lso	477220	478071
CKC_02230	243.163	1503	220	243.163	Lso	478527	480029
CKC_02235	105.29	426	27	105.29	Lso	480026	480451
CKC_02240	345.601	423	88	345.601	Lso	480632	481054
CKC_02245	115.762	1392	97	115.762	Lso	481681	483072
CKC_02250	723.633	1281	558	723.633	Lso	483813	485093
CKC_02255	52.6185	1326	42	52.6185	Lso	485393	486718
CKC_02260	51.0628	1464	45	51.0628	Lso	486723	488186
CKC_02265	93.0386	1482	83	93.0386	Lso	488747	490228
CKC_02270	68.4407	534	22	68.4407	Lso	490262	490795
CKC_02275	16.2867	102	1	16.2867	Lso	490843	490944
CKC_02280	150.475	1380	125	150.475	Lso	491156	492535
CKC_02285	56.1773	1035	35	56.1773	Lso	492746	493780
CKC_02290	63.9788	753	29	63.9788	Lso	494063	494815
CKC_02295	71.6163	1299	56	71.6163	Lso	494812	496110
CKC_02300	354.398	300	64	354.398	Lso	496446	496745
CKC_02305	37.7555	132	3	37.7555	Lso	497221	497352
CKC_02310	24.076	483	7	24.076	Lso	497625	498107
CKC_02315	85.8393	987	51	85.8393	Lso	498188	499174
CKC_02320	97.6526	1446	85	97.6526	Lso	499410	500855
CKC_02325	56.7946	1287	44	56.7946	Lso	500902	502188
CKC_02330	175.237	1422	150	175.237	Lso	502191	503612
CKC_02335	310.793	1053	197	310.793	Lso	503629	504681
CKC_02340	82.3757	363	18	82.3757	Lso	504842	505204
CKC_02345	139.414	1275	107	139.414	Lso	505279	506553
CKC_02350	74.6185	846	38	74.6185	Lso	506622	507467
CKC_02355	71.6905	672	29	71.6905	Lso	507699	508370
CKC_02370	231.474	1299	181	231.474	Lso	510846	512144
CKC_02375	70.5037	2262	96	70.5037	Lso	512386	514647
CKC_02380	120.308	1008	73	120.308	Lso	514774	515781
CKC_02385	524.772	516	163	524.772	Lso	516266	516781
CKC_02390	323.019	1296	252	323.019	Lso	516989	518284
CKC_02395	164.593	1302	129	164.593	Lso	518371	519672
CKC_02400	121.885	1104	81	121.885	Lso	519702	520805
CKC_02405	213.395	615	79	213.395	Lso	520778	521392
CKC_02410	102.94	468	29	102.94	Lso	521462	521929
CKC_02415	145.723	513	45	145.723	Lso	521913	522425
CKC_02420	139.33	465	39	139.33	Lso	522489	522953
CKC_02425	59.0664	900	32	59.0664	Lso	522962	523861
CKC_02430	144.224	933	81	144.224	Lso	524672	525604
CKC_02435	41.2365	846	21	41.2365	Lso	525672	526517
CKC_02440	45.3635	1062	29	45.3635	Lso	526514	527575
CKC_02445	65.6989	708	28	65.6989	Lso	527711	528418
CKC_02450	69.2184	1488	62	69.2184	Lso	528483	529970
CKC_02455	177.617	477	51	177.617	Lso	530177	530653
CKC_02460	0	96	0	0	Lso	530577	530672
CKC_02465	47.532	1398	40	47.532	Lso	530688	532085
CKC_02470	46.0134	1047	29	46.0134	Lso	532155	533201
CKC_02475	164.033	1509	149	164.033	Lso	533312	534820
CKC_02480	374.594	510	115	374.594	Lso	535019	535528
CKC_02485	345.278	255	53	345.278	Lso	536089	536343
CKC_02490	749.188	408	184	749.188	Lso	536356	536763
CKC_02495	59.7796	1056	38	59.7796	Lso	537305	538360
CKC_02500	74.2455	2685	120	74.2455	Lso	538473	541157
CKC_02505	111.814	1248	84	111.814	Lso	541477	542724
CKC_02510	109.964	423	28	109.964	Lso	542891	543313
CKC_02515	247.947	201	30	247.947	Lso	543429	543629
CKC_02520	289.834	1410	246	289.834	Lso	544141	545550
CKC_02525	48.3271	825	24	48.3271	Lso	545852	546676
CKC_02530	76.6306	1821	84	76.6306	Lso	546935	548755
CKC_02535	0	141	0	0	Lso	548750	548890
CKC_02540	745.166	486	218	745.166	Lso	549151	549636
CKC_02545	423.454	204	52	423.454	Lso	549811	550014
CKC_02550	223.36	357	48	223.36	Lso	550072	550428
CKC_02555	126.743	1101	84	126.743	Lso	550598	551698
CKC_02560	100.744	2424	147	100.744	Lso	551711	554134
CKC_02565	1789.65	1035	1115	1789.65	Lso	554666	555700
CKC_t06031	0	74	0	0	Lso	556037	556110
CKC_02570	79.7579	729	35	79.7579	Lso	556356	557084
CKC_02575	33.2249	150	3	33.2249	Lso	557255	557404
CKC_t06033	0	75	0	0	Lso	557432	557506
CKC_02580	123.564	363	27	123.564	Lso	557585	557947
CKC_02585	560.005	531	179	560.005	Lso	558733	559263
CKC_t06035	0	85	0	0	Lso	559577	559661
CKC_02590	77.2671	645	30	77.2671	Lso	560167	560811
CKC_02595	77.2671	516	24	77.2671	Lso	560850	561365
CKC_02600	67.5302	369	15	67.5302	Lso	561317	561685
CKC_02605	64.577	1029	40	64.577	Lso	561718	562746
CKC_02610	55.9674	2523	85	55.9674	Lso	562968	565490
CKC_02615	0	102	0	0	Lso	565723	565824
CKC_02620	100.008	897	54	100.008	Lso	566026	566922
CKC_02625	30.9068	645	12	30.9068	Lso	566925	567569
CKC_02630	61.5275	1296	48	61.5275	Lso	567577	568872
CKC_02635	57.6456	951	33	57.6456	Lso	568869	569819
CKC_02640	60.19	1656	60	60.19	Lso	570036	571691
CKC_02645	1525.83	1374	1262	1525.83	Lso	572073	573446
CKC_02650	71.1961	630	27	71.1961	Lso	573639	574268
CKC_02655	43.6022	381	10	43.6022	Lso	574249	574629
CKC_02660	48.7576	477	14	48.7576	Lso	574767	575243
CKC_02665	43.1311	1194	31	43.1311	Lso	575251	576444
CKC_02670	48.6217	1230	36	48.6217	Lso	576445	577674
CKC_02675	113.716	672	46	113.716	Lso	578710	579381
flgE	485.675	1269	371	485.675	Lso	579468	580736
CKC_02685	135.565	1446	118	135.565	Lso	580759	582204
CKC_02690	296.263	1071	191	296.263	Lso	582208	583278
CKC_02695	168.532	345	35	168.532	Lso	583316	583660
CKC_02700	219.342	462	61	219.342	Lso	583657	584118
CKC_02705	145.029	378	33	145.029	Lso	584115	584492
fliQ	12.4438	267	2	12.4438	Lso	584545	584811
flhA	34.3595	2079	43	34.3595	Lso	584898	586976
CKC_02720	51.3556	744	23	51.3556	Lso	586973	587716
CKC_02725	32.1013	414	8	32.1013	Lso	587736	588149
CKC_02730	912.055	306	168	912.055	Lso	588240	588545
CKC_02735	214.354	372	48	214.354	Lso	588623	588994
CKC_02740	69.2184	576	24	69.2184	Lso	589092	589667
CKC_02745	90.1869	921	50	90.1869	Lso	589925	590845
CKC_02750	65.9784	705	28	65.9784	Lso	590880	591584
CKC_02755	67.2568	1482	60	67.2568	Lso	591596	593077
CKC_02760	112.667	1386	94	112.667	Lso	593224	594609
CKC_02765	129.158	1119	87	129.158	Lso	594784	595902
CKC_02770	62.7961	291	11	62.7961	Lso	596331	596621
CKC_02775	81.1527	348	17	81.1527	Lso	596590	596937
CKC_02780	17.8628	279	3	17.8628	Lso	596950	597228
CKC_02785	38.1895	261	6	38.1895	Lso	597221	597481
CKC_02790	32.9612	252	5	32.9612	Lso	597471	597722
CKC_02795	28.1567	531	9	28.1567	Lso	597758	598288
CKC_02800	29.1446	171	3	29.1446	Lso	598288	598458
CKC_02805	0	117	0	0	Lso	599029	599145
CKC_02810	13.506	123	1	13.506	Lso	599331	599453
CKC_02815	107.788	2805	182	107.788	Lso	599697	602501
CKC_02820	37.7555	132	3	37.7555	Lso	602510	602641
CKC_02825	142.582	501	43	142.582	Lso	602638	603138
CKC_02830	88.3278	489	26	88.3278	Lso	603375	603863
CKC_02835	213.329	1098	141	213.329	Lso	603991	605088
CKC_02840	270.037	972	158	270.037	Lso	605085	606056
CKC_02845	364.176	333	73	364.176	Lso	606129	606461
CKC_02850	553.748	621	207	553.748	Lso	607027	607647
CKC_02855	100.202	945	57	100.202	Lso	607805	608749
CKC_02860	29.665	168	3	29.665	Lso	609125	609292
CKC_02865	0	138	0	0	Lso	609305	609442
CKC_02870	0	168	0	0	Lso	609464	609631
CKC_02875	81.0362	123	6	81.0362	Lso	609628	609750
CKC_02880	1303.33	246	193	1303.33	Lso	609747	609992
CKC_02885	911.554	195	107	911.554	Lso	609958	610152
CKC_02890	38.1895	174	4	38.1895	Lso	610807	610980
CKC_02895	179.491	435	47	179.491	Lso	611082	611516
CKC_02900	21.5048	309	4	21.5048	Lso	611929	612237
CKC_t06037	0	74	0	0	Lso	612425	612498
CKC_02905	66.9181	993	40	66.9181	Lso	612934	613926
CKC_r06095	65190.8	1507	59138	65190.8	Lso	614323	615829
CKC_t06039	0	77	0	0	Lso	616003	616079
CKC_t06041	0	76	0	0	Lso	616093	616168
CKC_r06098	35791.2	2676	57654	35791.2	Lso	616436	619111
CKC_r06089	433.368	115	30	433.368	Lso	619284	619398
CKC_t06043	0	77	0	0	Lso	619455	619531
CKC_02910	258.627	1047	163	258.627	Lso	619555	620601
CKC_02915	211.961	1881	240	211.961	Lso	620727	622607
CKC_02920	152.46	1155	106	152.46	Lso	622604	623758
CKC_02925	205.757	1203	149	205.757	Lso	624113	625315
CKC_02930	106.837	1104	71	106.837	Lso	625578	626681
CKC_02935	59.0289	591	21	59.0289	Lso	626795	627385
CKC_02940	115.665	1149	80	115.665	Lso	627606	628754
CKC_02950	91.75	2046	113	91.75	Lso	630254	632299
CKC_02955	94.72	684	39	94.72	Lso	632857	633540
CKC_02960	60.4667	1044	38	60.4667	Lso	633537	634580
CKC_02965	299.002	1539	277	299.002	Lso	634647	636185
CKC_02970	132.647	789	63	132.647	Lso	636196	636984
CKC_02975	112.8	810	55	112.8	Lso	636984	637793
CKC_02980	30.7638	378	7	30.7638	Lso	638350	638727
CKC_02985	18.057	276	3	18.057	Lso	638724	638999
CKC_02990	16.1286	309	3	16.1286	Lso	639221	639529
CKC_02995	144.92	1089	95	144.92	Lso	640332	641420
CKC_03000	154.208	948	88	154.208	Lso	641822	642769
CKC_03005	163.974	618	61	163.974	Lso	643131	643748
CKC_03010	1608.92	381	369	1608.92	Lso	644039	644419
CKC_03015	221.499	405	54	221.499	Lso	644845	645249
CKC_03020	125.04	744	56	125.04	Lso	645322	646065
CKC_03025	216.271	699	91	216.271	Lso	646050	646748
CKC_03030	90.8075	933	51	90.8075	Lso	646768	647700
CKC_03035	91.2496	1329	73	91.2496	Lso	647812	649140
CKC_03040	99.1108	1827	109	99.1108	Lso	649245	651071
CKC_03045	89.984	720	39	89.984	Lso	651130	651849
CKC_03050	45.0265	2103	57	45.0265	Lso	652708	654810
CKC_03055	36.4308	228	5	36.4308	Lso	654963	655190
CKC_03060	37.8192	3558	81	37.8192	Lso	655187	658744
CKC_03065	78.1221	723	34	78.1221	Lso	658802	659524
CKC_03070	81.9388	1257	62	81.9388	Lso	659819	661075
CKC_03075	70.8282	258	11	70.8282	Lso	661470	661727
CKC_03080	255.576	156	24	255.576	Lso	662700	662855
CKC_03085	35.0473	237	5	35.0473	Lso	663556	663792
CKC_03090	0	159	0	0	Lso	663792	663950
CKC_03095	43.9482	189	5	43.9482	Lso	663998	664186
CKC_03100	207.093	369	46	207.093	Lso	664566	664934
CKC_03105	47.8547	243	7	47.8547	Lso	665682	665924
CKC_t06045	0	76	0	0	Lso	666414	666489
CKC_03110	459.359	264	73	459.359	Lso	667158	667421
CKC_03115	122.551	732	54	122.551	Lso	668073	668804
CKC_03120	83.7601	357	18	83.7601	Lso	668804	669160
CKC_03125	85.1046	1464	75	85.1046	Lso	670183	671646
CKC_03130	178.68	1032	111	178.68	Lso	671695	672726
CKC_03135	73.833	630	28	73.833	Lso	672904	673533
CKC_03140	50.3407	924	28	50.3407	Lso	673850	674773
CKC_03145	45.6385	1092	30	45.6385	Lso	674846	675937
CKC_03150	61.8993	993	37	61.8993	Lso	675934	676926
CKC_03155	92.9107	447	25	92.9107	Lso	677031	677477
CKC_03160	438.738	390	103	438.738	Lso	677610	677999
CKC_03165	184.583	387	43	184.583	Lso	678021	678407
CKC_03170	311.257	1836	344	311.257	Lso	678404	680239
CKC_03175	138.437	780	65	138.437	Lso	680254	681033
CKC_03180	157.237	486	46	157.237	Lso	681153	681638
CKC_03185	136.225	939	77	136.225	Lso	681915	682853
CKC_03190	469.219	963	272	469.219	Lso	682926	683888
CKC_03195	290.058	1197	209	290.058	Lso	683913	685109
CKC_03200	349.542	903	190	349.542	Lso	685115	686017
CKC_03205	194.498	2904	340	194.498	Lso	686098	689001
CKC_03210	355.209	1230	263	355.209	Lso	689059	690288
CKC_03215	216.529	1404	183	216.529	Lso	690503	691906
CKC_03220	170.91	729	75	170.91	Lso	691968	692696
CKC_03225	97.0856	1386	81	97.0856	Lso	692942	694327
CKC_03230	216.979	1470	192	216.979	Lso	694676	696145
CKC_03235	245.872	777	115	245.872	Lso	696201	696977
CKC_03240	105.021	174	11	105.021	Lso	696980	697153
CKC_03245	114.175	873	60	114.175	Lso	697393	698265
CKC_03250	12.8779	129	1	12.8779	Lso	698477	698605
CKC_03255	45.3891	183	5	45.3891	Lso	699348	699530
CKC_03260	21.7156	306	4	21.7156	Lso	699673	699978
CKC_03265	17.1262	291	3	17.1262	Lso	700076	700366
CKC_03270	96.5997	1221	71	96.5997	Lso	701432	702652
CKC_03275	144.826	390	34	144.826	Lso	702704	703093
CKC_03280	102.23	390	24	102.23	Lso	703173	703562
CKC_03285	135.612	441	36	135.612	Lso	703734	704174
CKC_03290	41.3833	1686	42	41.3833	Lso	704423	706108
CKC_03295	93.138	1962	110	93.138	Lso	706317	708278
CKC_03300	3603.05	225	488	3603.05	Lso	708821	709045
CKC_03305	182.79	1236	136	182.79	Lso	709638	710873
CKC_03310	174.672	447	47	174.672	Lso	711746	712192
CKC_03315	63.4668	1047	40	63.4668	Lso	712213	713259
CKC_03320	35.4398	375	8	35.4398	Lso	713243	713617
CKC_03325	43.1118	1734	45	43.1118	Lso	713667	715400
CKC_03330	54.1589	1503	49	54.1589	Lso	715486	716988
CKC_03335	29.2678	1419	25	29.2678	Lso	716985	718403
CKC_03340	78.4601	1101	52	78.4601	Lso	718448	719548
CKC_03345	38.963	1407	33	38.963	Lso	719556	720962
CKC_03350	54.941	1149	38	54.941	Lso	720956	722104
CKC_03355	299.947	1152	208	299.947	Lso	722107	723258
murC (Lso 723251..724679)	98.8835	1428	85	98.8835	Lso	723252	724679
CKC_03365	73.3672	951	42	73.3672	Lso	724683	725633
CKC_t06047	0	83	0	0	Lso	725884	725966
CKC_03370	68.6464	363	15	68.6464	Lso	726086	726448
CKC_03375	38.1895	261	6	38.1895	Lso	726752	727012
CKC_03380	16.2867	306	3	16.2867	Lso	727199	727504
CKC_03385	46.1456	252	7	46.1456	Lso	727508	727759
CKC_03390	48.5743	171	5	48.5743	Lso	727779	727949
CKC_03395	14.1987	351	3	14.1987	Lso	728017	728367
CKC_03400	75.0442	2103	95	75.0442	Lso	728840	730942
CKC_03405	200.917	678	82	200.917	Lso	731014	731691
CKC_03410	89.6406	1149	62	89.6406	Lso	731911	733059
CKC_03415	283.973	117	20	283.973	Lso	733513	733629
CKC_03420	544.923	753	247	544.923	Lso	733943	734695
CKC_03425	483.734	261	76	483.734	Lso	734766	735026
CKC_03430	736.233	528	234	736.233	Lso	735151	735678
CKC_03435	102.546	486	30	102.546	Lso	735679	736164
CKC_03440	4006.02	192	463	4006.02	Lso	736505	736696
CKC_03445	3905.38	285	670	3905.38	Lso	736697	736981
CKC_03450	1376.61	321	266	1376.61	Lso	736997	737317
CKC_03455	1066.22	1650	1059	1066.22	Lso	737318	738967
CKC_03460	292.111	2235	393	292.111	Lso	739230	741464
CKC_03465	43.2615	192	5	43.2615	Lso	741433	741624
CKC_03470	256.678	1275	197	256.678	Lso	742061	743335
CKC_03475	4528.23	186	507	4528.23	Lso	743578	743763
CKC_03480	2797.63	345	581	2797.63	Lso	743763	744107
CKC_03485	983.29	321	190	983.29	Lso	744123	744443
CKC_03490	937.349	1611	909	937.349	Lso	744444	746054
CKC_03495	715.82	246	106	715.82	Lso	746057	746302
CKC_03500	74.1295	2241	100	74.1295	Lso	746317	748557
CKC_03505	0	129	0	0	Lso	748554	748682
CKC_03510	27.6874	120	2	27.6874	Lso	748871	748990
CKC_03515	120.213	1299	94	120.213	Lso	748935	750233
CKC_03520	0	237	0	0	Lso	750477	750713
CKC_03525	11.301	147	1	11.301	Lso	750738	750884
CKC_03530	19.9549	333	4	19.9549	Lso	750877	751209
CKC_03535	10.8578	153	1	10.8578	Lso	751318	751470
CKC_03540	20.5092	324	4	20.5092	Lso	751408	751731
CKC_03545	7.58558	219	1	7.58558	Lso	751748	751966
CKC_03550	19.0947	174	2	19.0947	Lso	752326	752499
CKC_03555	37.2715	312	7	37.2715	Lso	752832	753143
CKC_03560	0	177	0	0	Lso	753324	753500
CKC_03565	229.137	261	36	229.137	Lso	753646	753906
CKC_03570	53.245	780	25	53.245	Lso	753995	754774
CKC_03575	812.789	885	433	812.789	Lso	755008	755892
CKC_03580	36.9165	630	14	36.9165	Lso	756084	756713
CKC_03585	37.1643	447	10	37.1643	Lso	756820	757266
CKC_03590	0	129	0	0	Lso	757370	757498
CKC_03595	70.1174	924	39	70.1174	Lso	757679	758602
CKC_03600	0	114	0	0	Lso	758855	758968
CKC_03605	22.6019	147	2	22.6019	Lso	758951	759097
CKC_03610	0	99	0	0	Lso	759114	759212
CKC_03615	0	96	0	0	Lso	759194	759289
CKC_03620	97.0591	1626	95	97.0591	Lso	760168	761793
CKC_03625	30.1546	1212	22	30.1546	Lso	762318	763529
CKC_03630	2214.99	405	540	2214.99	Lso	763928	764332
CKC_03635	2054.07	351	434	2054.07	Lso	764393	764743
CKC_03640	1369.11	381	314	1369.11	Lso	764833	765213
CKC_03645	85.1919	117	6	85.1919	Lso	765404	765520
CKC_03650	89.1088	261	14	89.1088	Lso	765756	766016
CKC_03655	42.6955	1284	33	42.6955	Lso	766409	767692
CKC_03660	59.4628	894	32	59.4628	Lso	768562	769455
CKC_03665	138.94	825	69	138.94	Lso	769572	770396
CKC_03670	46.1456	720	20	46.1456	Lso	770427	771146
CKC_03675	8.72043	762	4	8.72043	Lso	771332	772093
CKC_03680	106.082	783	50	106.082	Lso	772525	773307
CKC_03685	349.735	399	84	349.735	Lso	773571	773969
CKC_03690	53.4793	2454	79	53.4793	Lso	774049	776502
CKC_03695	130.766	2274	179	130.766	Lso	776612	778885
CKC_03700	160.765	558	54	160.765	Lso	779493	780050
CKC_03705	522.984	270	85	522.984	Lso	780654	780923
CKC_03710	110.75	210	14	110.75	Lso	781298	781507
CKC_03715	125.377	477	36	125.377	Lso	781890	782366
CKC_03720	21.8585	228	3	21.8585	Lso	782464	782691
CKC_03725	59.4935	363	13	59.4935	Lso	782669	783031
CKC_03730	14.5723	114	1	14.5723	Lso	783414	783527
CKC_03735	19.7767	168	2	19.7767	Lso	783754	783921
CKC_t06049	0	88	0	0	Lso	784030	784117
miaA (Lso 784399..785311)	102.006	912	56	102.006	Lso	784400	785311
CKC_03745	22.2986	894	12	22.2986	Lso	785310	786203
CKC_03750	52.7379	441	14	52.7379	Lso	786393	786833
CKC_03755	190.695	906	104	190.695	Lso	787308	788213
CKC_03760	226.463	1071	146	226.463	Lso	788210	789280
CKC_03765	56.9569	525	18	56.9569	Lso	789384	789908
CKC_03770	64.778	795	31	64.778	Lso	790570	791364
CKC_03775	204.855	519	64	204.855	Lso	792052	792570
CKC_03780	60.7972	1011	37	60.7972	Lso	792705	793715
CKC_03785	17.3952	573	6	17.3952	Lso	793913	794485
CKC_03790	46.281	2046	57	46.281	Lso	794619	796664
CKC_03795	162.477	501	49	162.477	Lso	797493	797993
CKC_03800	71.1961	1050	45	71.1961	Lso	798157	799206
CKC_03805	73.0752	1023	45	73.0752	Lso	799196	800218
CKC_03810	79.8939	1206	58	79.8939	Lso	800222	801427
CKC_03815	59.5234	921	33	59.5234	Lso	801480	802400
CKC_03820	45.5829	984	27	45.5829	Lso	802369	803352
CKC_03825	39.3287	1056	25	39.3287	Lso	803309	804364
CKC_03830	75.6921	417	19	75.6921	Lso	804593	805009
CKC_03835	228.611	327	45	228.611	Lso	805368	805694
CKC_03840	67.2179	1038	42	67.2179	Lso	805851	806888
pyrE (Lso 806982..807678)	81.1527	696	34	81.1527	Lso	806983	807678
CKC_03850	114.007	612	42	114.007	Lso	807825	808436
CKC_03855	79.7397	1500	72	79.7397	Lso	808748	810247
CKC_03860	70.7629	1479	63	70.7629	Lso	810416	811894
CKC_03865	57.682	288	10	57.682	Lso	811948	812235
CKC_03870	42.8495	504	13	42.8495	Lso	812535	813038
CKC_03875	888.404	690	369	888.404	Lso	813135	813824
CKC_03880	1143.35	417	287	1143.35	Lso	814348	814764
CKC_03885	239.293	1083	156	239.293	Lso	815000	816082
CKC_03890	302.431	1170	213	302.431	Lso	816254	817423
CKC_03895	101.022	444	27	101.022	Lso	817705	818148
CKC_03900	130.905	1599	126	130.905	Lso	818161	819759
CKC_03905	311.712	453	85	311.712	Lso	819761	820213
CKC_03910	160.295	114	11	160.295	Lso	820235	820348
CKC_03915	155.742	576	54	155.742	Lso	820345	820920
CKC_03920	353.654	357	76	353.654	Lso	820920	821276
CKC_03925	692.184	996	415	692.184	Lso	821254	822249
CKC_03930	493.155	987	293	493.155	Lso	822447	823433
CKC_03935	401.858	1914	463	401.858	Lso	823566	825479
CKC_03940	380.094	1368	313	380.094	Lso	825699	827066
CKC_03945	201.789	354	43	201.789	Lso	827032	827385
CKC_03950	152.009	153	14	152.009	Lso	828031	828183
CKC_03955	263.689	252	40	263.689	Lso	828769	829020
CKC_03960	144.254	1428	124	144.254	Lso	829875	831302
CKC_03965	106.3	672	43	106.3	Lso	831302	831973
CKC_03970	102.23	585	36	102.23	Lso	832119	832703
CKC_03975	77.0431	1035	48	77.0431	Lso	832946	833980
CKC_03980	358.667	1899	410	358.667	Lso	834462	836360
CKC_03985	84.6908	765	39	84.6908	Lso	837648	838412
CKC_03990	62.8709	1374	52	62.8709	Lso	838464	839837
CKC_03995	121.956	504	37	121.956	Lso	839940	840443
CKC_04000	48.3857	618	18	48.3857	Lso	841019	841636
CKC_04005	161.425	813	79	161.425	Lso	841873	842685
CKC_04010	80.1477	228	11	80.1477	Lso	842786	843013
CKC_04015	48.5743	171	5	48.5743	Lso	843038	843208
CKC_04020	34.5112	1059	22	34.5112	Lso	843484	844542
CKC_04025	107.611	741	48	107.611	Lso	845097	845837
CKC_04030	20.7655	240	3	20.7655	Lso	845871	846110
CKC_04035	0	102	0	0	Lso	846232	846333
CKC_04040	35.7256	279	6	35.7256	Lso	846372	846650
CKC_04045	88.5996	225	12	88.5996	Lso	847033	847257
CKC_04050	276.874	216	36	276.874	Lso	847425	847640
CKC_04055	66.9365	273	11	66.9365	Lso	847697	847969
CKC_04060	81.0067	1374	67	81.0067	Lso	848617	849990
CKC_04065	55.6065	1434	48	55.6065	Lso	850497	851930
CKC_04070	0	129	0	0	Lso	852008	852136
CKC_04075	135.477	1263	103	135.477	Lso	852135	853397
CKC_04080	3535	555	1181	3535	Lso	854013	854567
CKC_04085	136.371	402	33	136.371	Lso	855018	855419
CKC_04090	50.725	393	12	50.725	Lso	855906	856298
CKC_04095	32.1772	2220	43	32.1772	Lso	856507	858726
CKC_04100	71.3235	1677	72	71.3235	Lso	858771	860447
CKC_04105	196.698	777	92	196.698	Lso	860499	861275
CKC_04110	125.099	903	68	125.099	Lso	861400	862302
CKC_04115	172.639	1530	159	172.639	Lso	862392	863921
CKC_04120	111.261	1299	87	111.261	Lso	864055	865353
CKC_04125	91.692	924	51	91.692	Lso	865350	866273
CKC_04130	172.159	936	97	172.159	Lso	866261	867196
CKC_04135	0	96	0	0	Lso	867520	867615
CKC_04140	37.6001	972	22	37.6001	Lso	868038	869009
CKC_04145	34.6092	144	3	34.6092	Lso	869357	869500
CKC_04150	177.199	525	56	177.199	Lso	869694	870218
CKC_04155	35.0473	237	5	35.0473	Lso	870446	870682
CKC_04160	76.1075	1266	58	76.1075	Lso	870757	872022
CKC_04165	294.025	339	60	294.025	Lso	872234	872572
gltX (Lso 873211..874663)	59.4935	1452	52	59.4935	Lso	873212	874663
lysS (Lso 874680..876171)	50.1381	1491	45	50.1381	Lso	874681	876171
CKC_04180	56.7946	1170	40	56.7946	Lso	876255	877424
CKC_04185	71.0692	561	24	71.0692	Lso	877501	878061
CKC_04190	76.379	696	32	76.379	Lso	878278	878973
CKC_04195	66.377	1827	73	66.377	Lso	878978	880804
CKC_04200	125.322	570	43	125.322	Lso	880879	881448
CKC_04205	54.9041	1059	35	54.9041	Lso	881610	882668
CKC_04210	42.475	1056	27	42.475	Lso	882683	883738
CKC_04215	27.6874	120	2	27.6874	Lso	885126	885245
CKC_04220	14.4771	459	4	14.4771	Lso	885307	885765
CKC_04225	26.7942	186	3	26.7942	Lso	886106	886291
CKC_04230	58.2892	171	6	58.2892	Lso	886633	886803
CKC_04235	32.7877	456	9	32.7877	Lso	886804	887259
CKC_04240	89.6915	852	46	89.6915	Lso	887683	888534
CKC_04245	30.4257	546	10	30.4257	Lso	888636	889181
CKC_04250	45.0201	369	10	45.0201	Lso	889150	889518
CKC_04255	79.9223	873	42	79.9223	Lso	889518	890390
CKC_04260	104.852	507	32	104.852	Lso	890810	891316
CKC_04265	105.712	5013	319	105.712	Lso	891316	896328
CKC_04270	47.1275	1269	36	47.1275	Lso	896667	897935
CKC_04275	13.6728	243	2	13.6728	Lso	897983	898225
CKC_04280	160.765	465	45	160.765	Lso	898242	898706
CKC_04285	46.0622	1659	46	46.0622	Lso	898800	900458
CKC_04290	31.3442	159	3	31.3442	Lso	900905	901063
CKC_04295	85.7574	678	35	85.7574	Lso	901063	901740
CKC_04300	91.4446	1308	72	91.4446	Lso	901975	903282
CKC_04305	116.806	768	54	116.806	Lso	903384	904151
CKC_04310	104.235	255	16	104.235	Lso	904167	904421
CKC_04315	83.0621	660	33	83.0621	Lso	904479	905138
CKC_04320	63.6317	2193	84	63.6317	Lso	905493	907685
CKC_04325	40.5181	246	6	40.5181	Lso	907725	907970
CKC_04330	131.845	315	25	131.845	Lso	908030	908344
CKC_04335	135.505	1275	104	135.505	Lso	908466	909740
CKC_04340	126.013	936	71	126.013	Lso	909921	910856
rpsD (Lso 910895..911516)	460.119	621	172	460.119	Lso	910896	911516
CKC_04350	34.6092	816	17	34.6092	Lso	911868	912683
CKC_04355	65.5754	912	36	65.5754	Lso	912680	913591
CKC_04360	74.093	2130	95	74.093	Lso	913911	916040
CKC_04365	223.418	1212	163	223.418	Lso	916207	917418
pyrG (Lso 917511..919152)	89.0855	1641	88	89.0855	Lso	917512	919152
CKC_04375	135.167	381	31	135.167	Lso	919244	919624
CKC_04380	142.696	780	67	142.696	Lso	919691	920470
CKC_04385	192.608	207	24	192.608	Lso	920939	921145
CKC_04390	157.713	474	45	157.713	Lso	921323	921796
CKC_04395	93.3644	1032	58	93.3644	Lso	922021	923052
CKC_04400	30.4561	1200	22	30.4561	Lso	923097	924296
CKC_04405	96.6446	636	37	96.6446	Lso	924339	924974
CKC_04410	106.275	891	57	106.275	Lso	925441	926331
CKC_04415	64.0479	1245	48	64.0479	Lso	926654	927898
CKC_04420	92.2913	360	20	92.2913	Lso	928131	928490
CKC_04425	3903.03	186	437	3903.03	Lso	929044	929229
CKC_04430	33.8536	687	14	33.8536	Lso	929469	930155
CKC_04435	64.0835	1011	39	64.0835	Lso	930292	931302
CKC_04440	34.8384	906	19	34.8384	Lso	931346	932251
CKC_04445	48.3857	309	9	48.3857	Lso	932669	932977
CKC_04450	0	192	0	0	Lso	933056	933247
CKC_04455	0	111	0	0	Lso	933397	933507
CKC_04460	69.6538	477	20	69.6538	Lso	934080	934556
CKC_04465	142.632	396	34	142.632	Lso	935293	935688
CKC_04470	129.364	2838	221	129.364	Lso	935854	938691
CKC_04475	479.755	696	201	479.755	Lso	938782	939477
CKC_t06051	0	74	0	0	Lso	940106	940179
CKC_04480	86.7905	1359	71	86.7905	Lso	940557	941915
CKC_04485	161.882	1488	145	161.882	Lso	942293	943780
CKC_04490	205.235	1287	159	205.235	Lso	944231	945517
CKC_04495	67.8058	147	6	67.8058	Lso	945486	945632
CKC_04500	86.8624	153	8	86.8624	Lso	945658	945810
CKC_t06053	0	75	0	0	Lso	945960	946034
CKC_04505	87.6435	2502	132	87.6435	Lso	946178	948679
CKC_04510	89.4584	1857	100	89.4584	Lso	948899	950755
CKC_04515	92.7459	1218	68	92.7459	Lso	951216	952433
CKC_04520	103.946	879	55	103.946	Lso	952462	953340
CKC_04525	36.28	870	19	36.28	Lso	953379	954248
CKC_04530	95.2002	1047	60	95.2002	Lso	954250	955296
CKC_04535	94.1371	600	34	94.1371	Lso	955287	955886
CKC_04540	57.7228	1698	59	57.7228	Lso	956435	958132
CKC_04545	146.167	1773	156	146.167	Lso	958956	960728
CKC_04550	68.7411	870	36	68.7411	Lso	961517	962386
CKC_04555	118.133	675	48	118.133	Lso	962435	963109
CKC_04560	112.48	192	13	112.48	Lso	963823	964014
CKC_04565	99.5501	267	16	99.5501	Lso	964166	964432
CKC_04570	30.2044	165	3	30.2044	Lso	964474	964638
CKC_04575	96.3039	276	16	96.3039	Lso	964635	964910
CKC_04580	69.9471	285	12	69.9471	Lso	965063	965347
CKC_04585	39.8988	1374	33	39.8988	Lso	965601	966974
CKC_04590	28.2303	765	13	28.2303	Lso	967466	968230
CKC_04595	102.829	2391	148	102.829	Lso	968506	970896
CKC_04600	183.057	363	40	183.057	Lso	970907	971269
CKC_04605	260.587	204	32	260.587	Lso	971432	971635
CKC_04610	65.0149	741	29	65.0149	Lso	971909	972649
CKC_04615	126.17	237	18	126.17	Lso	972840	973076
CKC_04620	57.4776	1185	41	57.4776	Lso	973114	974298
CKC_04625	175.972	1029	109	175.972	Lso	975051	976079
CKC_04630	62.4527	1197	45	62.4527	Lso	976201	977397
CKC_04635	144.518	1161	101	144.518	Lso	977394	978554
CKC_04640	129.28	771	60	129.28	Lso	978569	979339
CKC_t06055	0	77	0	0	Lso	979487	979563
CKC_04645	260.9	312	49	260.9	Lso	979619	979930
CKC_t06057	0	76	0	0	Lso	979956	980031
CKC_04650	91.3952	309	17	91.3952	Lso	980134	980442
CKC_04655	14.1082	471	4	14.1082	Lso	980655	981125
CKC_04660	41.7398	1791	45	41.7398	Lso	981576	983366
CKC_04665	78.9249	1305	62	78.9249	Lso	983656	984960
CKC_04670	300.031	825	149	300.031	Lso	985697	986521
radC (Lso 986530..987244)	132.62	714	57	132.62	Lso	986531	987244
CKC_04680	197.006	624	74	197.006	Lso	987241	987864
CKC_04685	263.632	1380	219	263.632	Lso	987982	989361
CKC_04690	172.068	1062	110	172.068	Lso	989996	991057
CKC_04695	337.064	276	56	337.064	Lso	991559	991834
CKC_04700	184.583	306	34	184.583	Lso	992010	992315
CKC_04705	170.384	117	12	170.384	Lso	992546	992662
CKC_04710	654.217	711	280	654.217	Lso	992743	993453
CKC_04715	119.841	402	29	119.841	Lso	993566	993967
CKC_04720	151.255	648	59	151.255	Lso	994083	994730
CKC_04725	38.3785	303	7	38.3785	Lso	995296	995598
CKC_04730	237.32	1491	213	237.32	Lso	995636	997126
CKC_04735	169.515	588	60	169.515	Lso	997368	997955
CKC_04740	81.932	588	29	81.932	Lso	998526	999113
CKC_04745	94.9282	315	18	94.9282	Lso	999416	999730
CKC_04750	163.569	975	96	163.569	Lso	999814	1000788
CKC_04755	88.8086	318	17	88.8086	Lso	1000775	1001092
CKC_t06059	0	77	0	0	Lso	1001116	1001192
CKC_r06091	83018.8	115	5747	83018.8	Lso	1001249	1001363
CKC_06099	4260.88	2289	5871	4260.88	Lso	1001546	1003834
CKC_t06061	0	76	0	0	Lso	1004489	1004564
CKC_t06063	0	77	0	0	Lso	1004578	1004654
CKC_r06097	16690.7	1507	15141	16690.7	Lso	1004828	1006334
CKC_04760	38.5361	1983	46	38.5361	Lso	1006696	1008678
CKC_04765	247.116	2568	382	247.116	Lso	1009032	1011599
CKC_04770	270.25	627	102	270.25	Lso	1011770	1012396
CKC_04775	64.0388	882	34	64.0388	Lso	1012530	1013411
CKC_04780	128.383	1074	83	128.383	Lso	1013404	1014477
CKC_04785	103.492	1236	77	103.492	Lso	1015177	1016412
CKC_04790	104.645	762	48	104.645	Lso	1016548	1017309
CKC_04795	62.8709	687	26	62.8709	Lso	1017320	1018006
CKC_04800	99.5949	1251	75	99.5949	Lso	1018013	1019263
CKC_04805	112.213	1362	92	112.213	Lso	1019273	1020634
CKC_04810	72.0563	1683	73	72.0563	Lso	1020763	1022445
CKC_04815	118.191	759	54	118.191	Lso	1022461	1023219
CKC_04820	73.833	1440	64	73.833	Lso	1023222	1024661
CKC_04825	92.2913	1476	82	92.2913	Lso	1024706	1026181
CKC_04830	97.1781	1983	116	97.1781	Lso	1026181	1028163
CKC_04835	69.8905	309	13	69.8905	Lso	1028173	1028481
CKC_04840	133.791	447	36	133.791	Lso	1028471	1028917
CKC_04845	76.1403	480	22	76.1403	Lso	1029163	1029642
CKC_04850	105.628	1038	66	105.628	Lso	1029671	1030708
CKC_04855	188.274	2100	238	188.274	Lso	1030708	1032807
CKC_04860	0	96	0	0	Lso	1032804	1032899
CKC_04865	136.808	1275	105	136.808	Lso	1032883	1034157
CKC_04870	127.579	612	47	127.579	Lso	1034404	1035015
CKC_04875	119.955	1191	86	119.955	Lso	1035091	1036281
CKC_04880	166.959	597	60	166.959	Lso	1036333	1036929
CKC_04885	244.125	558	82	244.125	Lso	1036954	1037511
CKC_04890	222.407	366	49	222.407	Lso	1037502	1037867
CKC_t06065	0	77	0	0	Lso	1038010	1038086
CKC_t06067	0	75	0	0	Lso	1038405	1038479
CKC_04895	2348.45	1668	2358	2348.45	Lso	1039125	1040792
CKC_04900	3230.19	324	630	3230.19	Lso	1040863	1041186
CKC_04905	66.528	849	34	66.528	Lso	1041590	1042438
CKC_04910	52.819	975	31	52.819	Lso	1042451	1043425
CKC_04915	339.562	318	65	339.562	Lso	1043596	1043913
CKC_t06069	0	75	0	0	Lso	1044108	1044182
CKC_04920	153.62	930	86	153.62	Lso	1045058	1045987
CKC_04925	117.941	1155	82	117.941	Lso	1045991	1047145
CKC_04930	84.6639	726	37	84.6639	Lso	1047365	1048090
CKC_t06071	0	74	0	0	Lso	1048440	1048513
CKC_04935	198.255	972	116	198.255	Lso	1049083	1050054
CKC_04940	60.4088	1485	54	60.4088	Lso	1050672	1052156
CKC_04945	123.747	1866	139	123.747	Lso	1052359	1054224
CKC_04950	141.277	2340	199	141.277	Lso	1054746	1057085
CKC_04955	44.8985	444	12	44.8985	Lso	1057323	1057766
CKC_04960	15.6721	636	6	15.6721	Lso	1057856	1058491
CKC_04965	70.5547	777	33	70.5547	Lso	1058509	1059285
CKC_04970	39.4653	1347	32	39.4653	Lso	1059289	1060635
CKC_04975	19.0947	609	7	19.0947	Lso	1060657	1061265
CKC_04980	198.7	4197	502	198.7	Lso	1062399	1066595
CKC_04985	306.703	4149	766	306.703	Lso	1066657	1070805
CKC_04990	766.387	375	173	766.387	Lso	1070914	1071288
CKC_04995	219.59	522	69	219.59	Lso	1071336	1071857
CKC_05000	477.696	699	201	477.696	Lso	1072041	1072739
CKC_05005	778.344	429	201	778.344	Lso	1072740	1073168
CKC_05010	354.647	534	114	354.647	Lso	1073296	1073829
CKC_05015	570.034	204	70	570.034	Lso	1073845	1074048
CKC_t06073	0	76	0	0	Lso	1074158	1074233
CKC_05020	840.46	1182	598	840.46	Lso	1074291	1075472
CKC_t06075	0	77	0	0	Lso	1075632	1075708
CKC_05025	167.928	1197	121	167.928	Lso	1075876	1077072
CKC_05030	97.7202	102	6	97.7202	Lso	1077141	1077242
CKC_05045	132.786	1176	94	132.786	Lso	1078592	1079767
CKC_05050	50.9193	783	24	50.9193	Lso	1080307	1081089
CKC_05055	63.3807	498	19	63.3807	Lso	1082183	1082680
CKC_05060	28.9044	1092	19	28.9044	Lso	1082677	1083768
CKC_05065	79.9858	270	13	79.9858	Lso	1084134	1084403
CKC_05070	102.682	906	56	102.682	Lso	1084996	1085901
CKC_05075	130.083	1392	109	130.083	Lso	1086055	1087446
CKC_05080	84.2527	2721	138	84.2527	Lso	1087666	1090386
CKC_05085	187.227	1047	118	187.227	Lso	1090473	1091519
CKC_05090	25.6893	582	9	25.6893	Lso	1091756	1092337
CKC_05095	70.6028	1200	51	70.6028	Lso	1092298	1093497
CKC_05100	221.499	225	30	221.499	Lso	1093648	1093872
CKC_t06077	0	75	0	0	Lso	1094474	1094548
CKC_05110	53.7619	309	10	53.7619	Lso	1094652	1094960
CKC_05115	79.6012	480	23	79.6012	Lso	1095173	1095652
CKC_05120	96.4863	396	23	96.4863	Lso	1095834	1096229
CKC_05125	66.4497	375	15	66.4497	Lso	1096271	1096645
CKC_05130	28.0886	414	7	28.0886	Lso	1096915	1097328
CKC_05135	147.494	642	57	147.494	Lso	1098064	1098705
CKC_05140	40.1266	207	5	40.1266	Lso	1099103	1099309
CKC_05145	8.02533	207	1	8.02533	Lso	1099352	1099558
CKC_05150	0	339	0	0	Lso	1099626	1099964
CKC_t06079	0	85	0	0	Lso	1100593	1100677
CKC_05155	66.5448	699	28	66.5448	Lso	1100730	1101428
CKC_05160	96.6861	1134	66	96.6861	Lso	1101515	1102648
CKC_05165	24.611	1080	16	24.611	Lso	1102891	1103970
CKC_05170	93.4032	498	28	93.4032	Lso	1104178	1104675
CKC_05175	139.958	2730	230	139.958	Lso	1105040	1107769
CKC_05180	287.523	468	81	287.523	Lso	1107907	1108374
CKC_05185	46.7225	2880	81	46.7225	Lso	1108582	1111461
CKC_05190	72.9559	1389	61	72.9559	Lso	1112406	1113794
CKC_05195	48.4848	1953	57	48.4848	Lso	1114161	1116113
dnaE (Lso 1116197..1119878)	32.945	3681	73	32.945	Lso	1116198	1119878
CKC_05205	112.795	5361	364	112.795	Lso	1120383	1125743
CKC_05210	36.9165	135	3	36.9165	Lso	1125968	1126102
CKC_05215	54.289	153	5	54.289	Lso	1126942	1127094
CKC_05220	206.482	531	66	206.482	Lso	1127084	1127614
CKC_05225	124.57	1827	137	124.57	Lso	1127771	1129597
CKC_05230	85.2961	1227	63	85.2961	Lso	1129753	1130979
CKC_05235	60.19	138	5	60.19	Lso	1131126	1131263
CKC_05240	364.308	342	75	364.308	Lso	1131235	1131576
CKC_05245	362.128	1023	223	362.128	Lso	1131683	1132705
CKC_05250	494.113	390	116	494.113	Lso	1132798	1133187
CKC_05255	933.333	372	209	933.333	Lso	1133276	1133647
CKC_05260	605.833	606	221	605.833	Lso	1133747	1134352
CKC_05265	253.284	1338	204	253.284	Lso	1134349	1135686
CKC_05270	305.271	468	86	305.271	Lso	1135822	1136289
CKC_05275	136.307	195	16	136.307	Lso	1136313	1136507
CKC_05280	410.392	591	146	410.392	Lso	1136508	1137098
CKC_05285	649.853	363	142	649.853	Lso	1137150	1137512
CKC_05290	556.859	534	179	556.859	Lso	1137526	1138059
CKC_05295	485.594	390	114	485.594	Lso	1138103	1138492
CKC_05300	331.163	306	61	331.163	Lso	1138507	1138812
CKC_05305	455.502	558	153	455.502	Lso	1138835	1139392
CKC_05310	467.729	309	87	467.729	Lso	1139385	1139693
CKC_05315	504.225	369	112	504.225	Lso	1139706	1140074
CKC_05320	256.108	240	37	256.108	Lso	1140191	1140430
CKC_05325	228.014	204	28	228.014	Lso	1140441	1140644
CKC_05330	413.304	414	103	413.304	Lso	1140652	1141065
CKC_05335	355.281	678	145	355.281	Lso	1141131	1141808
CKC_05340	312.264	399	75	312.264	Lso	1141808	1142206
CKC_05345	470.388	279	79	470.388	Lso	1142210	1142488
CKC_05350	347.333	837	175	347.333	Lso	1142501	1143337
CKC_05355	289.346	333	58	289.346	Lso	1143365	1143697
CKC_05360	274.212	624	103	274.212	Lso	1143694	1144317
CKC_05365	466.445	666	187	466.445	Lso	1144314	1144979
CKC_05370	290.058	315	55	290.058	Lso	1145003	1145317
CKC_05375	872.785	1182	621	872.785	Lso	1145406	1146587
CKC_05380	345.697	2100	437	345.697	Lso	1146686	1148785
CKC_05385	337.064	276	56	337.064	Lso	1148814	1149089
CKC_05390	307.638	216	40	307.638	Lso	1149068	1149283
CKC_05395	456.288	375	103	456.288	Lso	1149354	1149728
CKC_05400	186.806	498	56	186.806	Lso	1150474	1150971
CKC_05405	112.732	1341	91	112.732	Lso	1150971	1152311
CKC_05410	73.0217	546	24	73.0217	Lso	1152394	1152939
CKC_05415	203.018	2463	301	203.018	Lso	1153046	1155508
CKC_05420	297.069	1275	228	297.069	Lso	1155760	1157034
CKC_05425	380.223	651	149	380.223	Lso	1157284	1157934
CKC_05430	54.0242	123	4	54.0242	Lso	1158327	1158449
CKC_05435	131.151	1596	126	131.151	Lso	1158629	1160224
CKC_05440	143.181	963	83	143.181	Lso	1160367	1161329
CKC_t06081	0	76	0	0	Lso	1161510	1161585
CKC_05450	31.1483	480	9	31.1483	Lso	1161884	1162363
CKC_05455	91.359	891	49	91.359	Lso	1162438	1163328
CKC_05460	21.298	702	9	21.298	Lso	1164028	1164729
CKC_05465	47.9205	2184	63	47.9205	Lso	1164765	1166948
CKC_05470	73.6637	654	29	73.6637	Lso	1167051	1167704
CKC_05475	111.949	831	56	111.949	Lso	1167705	1168535
glk	179.512	1092	118	179.512	Lso	1168679	1169770
CKC_05485	203.677	522	64	203.677	Lso	1170379	1170900
CKC_05490	44.448	897	24	44.448	Lso	1171227	1172123
CKC_05495	227.002	966	132	227.002	Lso	1172165	1173130
CKC_05500	173.928	1767	185	173.928	Lso	1173660	1175426
CKC_05505	147.163	1761	156	147.163	Lso	1175483	1177243
CKC_05510	54.289	1224	40	54.289	Lso	1177302	1178525
CKC_05515	70.477	330	14	70.477	Lso	1178624	1178953
CKC_05520	116.578	798	56	116.578	Lso	1178968	1179765
CKC_05525	168.391	2052	208	168.391	Lso	1179941	1181992
CKC_05530	113.267	132	9	113.267	Lso	1182064	1182195
CKC_05535	25.8761	321	5	25.8761	Lso	1182535	1182855
CKC_05540	85.0198	1485	76	85.0198	Lso	1182940	1184424
CKC_05545	382.264	465	107	382.264	Lso	1184797	1185261
CKC_05550	400.99	522	126	400.99	Lso	1185261	1185782
CKC_05555	99.3906	936	56	99.3906	Lso	1185955	1186890
CKC_05560	104.944	744	47	104.944	Lso	1186919	1187662
CKC_05565	87.7224	909	48	87.7224	Lso	1187662	1188570
CKC_05570	153.448	498	46	153.448	Lso	1188628	1189125
CKC_05575	117.819	141	10	117.819	Lso	1189597	1189737
CKC_05580	260.587	357	56	260.587	Lso	1189764	1190120
CKC_t06083	0	76	0	0	Lso	1190408	1190483
CKC_05585	124.674	1026	77	124.674	Lso	1190876	1191901
CKC_05590	377.913	1266	288	377.913	Lso	1191982	1193247
CKC_05595	469.057	255	72	469.057	Lso	1193375	1193629
CKC_05600	118.341	744	53	118.341	Lso	1193871	1194614
CKC_05605	202.162	945	115	202.162	Lso	1194626	1195570
CKC_05610	116.287	900	63	116.287	Lso	1196028	1196927
CKC_05615	93.4032	747	42	93.4032	Lso	1196924	1197670
CKC_05620	31.4183	846	16	31.4183	Lso	1197699	1198544
CKC_05625	42.7454	855	22	42.7454	Lso	1198590	1199444
CKC_05630	48.5243	582	17	48.5243	Lso	1199702	1200283
CKC_05635	74.9433	399	18	74.9433	Lso	1200335	1200733
CKC_05640	154.161	1347	125	154.161	Lso	1200844	1202190
CKC_05645	253.836	1983	303	253.836	Lso	1202343	1204325
CKC_05650	55.4981	1347	45	55.4981	Lso	1204375	1205721
CKC_05655	90.4816	459	25	90.4816	Lso	1206055	1206513
CKC_05660	129.546	1308	102	129.546	Lso	1206615	1207922
CKC_05665	122.824	798	59	122.824	Lso	1208015	1208812
CKC_05670	111.267	642	43	111.267	Lso	1209095	1209736
CKC_05675	44.9418	1035	28	44.9418	Lso	1210004	1211038
CKC_05680	278.199	627	105	278.199	Lso	1211073	1211699
ruvC (Lso 1211752..1212259)	75.3621	507	23	75.3621	Lso	1211753	1212259
CKC_05690	29.9323	222	4	29.9323	Lso	1212326	1212547
CKC_t06085	0	77	0	0	Lso	1212520	1212596
CKC_05695	52.8704	597	19	52.8704	Lso	1212669	1213265
CKC_05700	0	225	0	0	Lso	1213532	1213756
CKC_05705	26.1202	318	5	26.1202	Lso	1214124	1214441
CKC_05710	100.998	477	29	100.998	Lso	1214438	1214914
CKC_05715	6.43893	258	1	6.43893	Lso	1214911	1215168
CKC_05720	43.6989	2433	64	43.6989	Lso	1215165	1217597
CKC_05725	65.4152	1092	43	65.4152	Lso	1217661	1218752
CKC_05730	78.7004	1752	83	78.7004	Lso	1218755	1220506
CKC_05735	51.1152	390	12	51.1152	Lso	1220530	1220919
CKC_05740	37.1643	447	10	37.1643	Lso	1220920	1221366
CKC_05745	30.3886	984	18	30.3886	Lso	1221369	1222352
CKC_05750	99.6478	2484	149	99.6478	Lso	1222388	1224871
CKC_05755	47.9476	1767	51	47.9476	Lso	1224871	1226637
CKC_05760	19.2051	519	6	19.2051	Lso	1226639	1227157
CKC_05765	49.9017	1032	31	49.9017	Lso	1227163	1228194
CKC_05770	98.9677	705	42	98.9677	Lso	1228218	1228922
CKC_05775	35.5618	327	7	35.5618	Lso	1228926	1229252
CKC_05780	88.6394	1668	89	88.6394	Lso	1229245	1230912
CKC_05785	53.4318	342	11	53.4318	Lso	1230909	1231250
CKC_05790	54.289	1530	50	54.289	Lso	1231243	1232772
CKC_05795	156.028	543	51	156.028	Lso	1233262	1233804
CKC_05800	174.468	438	46	174.468	Lso	1234004	1234441
CKC_05805	36.9165	315	7	36.9165	Lso	1234753	1235067
CKC_05810	56.7946	234	8	56.7946	Lso	1235145	1235378
CKC_05815	0	174	0	0	Lso	1235672	1235845
CKC_05820	740.08	633	282	740.08	Lso	1236171	1236803
CKC_05825	147.013	678	60	147.013	Lso	1237061	1237738
CKC_05830	241.715	756	110	241.715	Lso	1237820	1238575
CKC_05835	51.6205	354	11	51.6205	Lso	1238741	1239094
CKC_05840	23.0728	216	3	23.0728	Lso	1239127	1239342
CKC_05845	21.1354	786	10	21.1354	Lso	1239487	1240272
CKC_05850	6.51468	255	1	6.51468	Lso	1240292	1240546
CKC_05855	0	93	0	0	Lso	1240549	1240641
CKC_05860	19.0947	174	2	19.0947	Lso	1240641	1240814
CKC_05865	18.1557	183	2	18.1557	Lso	1240814	1240996
CKC_05870	16.2867	102	1	16.2867	Lso	1240989	1241090
CKC_05875	53.1271	813	26	53.1271	Lso	1241096	1241908
CKC_05880	94.4129	1566	89	94.4129	Lso	1241936	1243501
CKC_05885	104.554	429	27	104.554	Lso	1243589	1244017
CKC_05890	3.31585	1002	2	3.31585	Lso	1244100	1245101
CKC_05895	4.65334	1071	3	4.65334	Lso	1245091	1246161
CKC_05900	0	207	0	0	Lso	1246277	1246483
CKC_05905	0	96	0	0	Lso	1246484	1246579
CKC_05910	44.8272	630	17	44.8272	Lso	1246566	1247195
CKC_05915	0	219	0	0	Lso	1247192	1247410
CKC_05920	22.7567	219	3	22.7567	Lso	1247669	1247887
CKC_05925	8.58523	387	2	8.58523	Lso	1247942	1248328
CKC_05930	0	219	0	0	Lso	1248423	1248641
CKC_05935	48.3995	1167	34	48.3995	Lso	1248881	1250047
CKC_05940	42.596	234	6	42.596	Lso	1250097	1250330
CKC_05945	45.9715	795	22	45.9715	Lso	1250444	1251238
CKC_05950	69.2184	552	23	69.2184	Lso	1251254	1251805
CKC_05955	36.8619	2028	45	36.8619	Lso	1251903	1253930
CKC_05960	21.7156	306	4	21.7156	Lso	1253927	1254232
CKC_05965	32.7159	1371	27	32.7159	Lso	1254220	1255590
CKC_05970	21.6308	384	5	21.6308	Lso	1255593	1255976
CKC_05975	7.6379	435	2	7.6379	Lso	1255978	1256412
CKC_05980	0	99	0	0	Lso	1256426	1256524
CKC_05985	0	174	0	0	Lso	1256526	1256699
CKC_05990	11.075	900	6	11.075	Lso	1256825	1257724
